# Supplementary material for: Subsoiling during summer fallow in rainfed winter-wheat fields enhances soil organic carbon sequestration on the Loess Plateau in China
Source: PLoS One. 2021 Jan 27;16(1):e0245484. doi: 10.1371/journal.pone.0245484 (PMC7840036; doi:10.1371/journal.pone.0245484)
Supplement: S1 Fig — (XLSX) [file pone.0245484.s001.xlsx]

## Sheet: POxC before sowing in 2015
					Measurement results and calculation process												Results					mean values of POxC	0-10	10-20	20-30	30-40	40-50
Standard curve line (before sowing in 2015 and after harvest in 2016)					treatments	soil depths	replicates	soil mass (g)	OD values	Potassium permanganate concentrations	reaction values	POxC concentration	mean values	stdev			treatments	soil depths (cm)	mean values of POxC concentration	stdev
Potassium permanganate solution concentrations	OD values	OD values	mean values		NT	0-10cm	1	0.498	0.841	0.65788	0.017451	1.58005	1.66775	0.0976167			NT	0-10	1.66775	0.0976167		NT	1.66775	1.22144	1.12421	0.569215	0.175053
0	0	0	0				2	0.498	0.84	0.657104	0.0182266	1.65028						10-20	1.22144	0.0661224		PT	1.38164	1.46425	1.88384	1.29354	0.453641
0.1664	0.205	0.185	0.195				3	0.503	0.838	0.655553	0.0197778	1.77292						20-30	1.12421	0.213594		ST	1.96598	1.91325	0.685549	1.20207	0.846568
0.3327	0.421	0.417	0.419			10-20cm	1	0.5	0.846	0.661758	0.013573	1.22401	1.22144	0.0661224				30-40	0.569215	0.171276		stdev
0.4988	0.642	0.641	0.6415				2	0.503	0.845	0.660982	0.0143486	1.28624						40-50	0.175053	0.069574		NT	0.0976167	0.0661224	0.213594	0.171276	0.069574
0.6647	0.863	0.862	0.8625				3	0.5	0.847	0.662533	0.0127974	1.15407					PT	0-10	1.38164	0.163146		PT	0.163146	0.112498	0.0909452	0.133232	0.13959
0.8304	1.046	1.06	1.053			20-30cm	1	0.505	0.85	0.66486	0.0104706	0.93489	1.12421	0.213594				10-20	1.46425	0.112498		ST	0.241897	0.219609	0.0810451	0.159272	0.216866
							2	0.501	0.848	0.663309	0.0120218	1.08196						20-30	1.88384	0.0909452		multiple comparisons
							3	0.503	0.844	0.660206	0.0151242	1.35577						30-40	1.29354	0.133232		NT	ab	b	b	b	b
						30-40cm	1	0.499	0.855	0.668738	0.0065926	0.595712	0.569215	0.171276				40-50	0.453641	0.13959		PT	b	b	a	a	b
							2	0.498	0.858	0.671065	0.0042658	0.386235					ST	0-10	1.96598	0.241897		ST	a	a	c	a	a
							3	0.506	0.853	0.667187	0.0081438	0.725699						10-20	1.91325	0.219609
						40-50cm	1	0.502	0.86	0.672616	0.0027146	0.243827	0.175053	0.069574				20-30	0.685549	0.0810451
							2	0.501	0.862	0.674167	0.0011634	0.104706						30-40	1.20207	0.159272
							3	0.495	0.861	0.673392	0.001939	0.176625						40-50	0.846568	0.216866
					PT	0-10cm	1	0.505	0.844	0.660206	0.0151242	1.3504	1.38164	0.163146
							2	0.495	0.846	0.661758	0.013573	1.23638
							3	0.505	0.841	0.65788	0.017451	1.55815
						10-20cm	1	0.501	0.843	0.659431	0.0158998	1.43098	1.46425	0.112498
							2	0.497	0.844	0.660206	0.0151242	1.37213
							3	0.495	0.841	0.65788	0.017451	1.58963
						20-30cm	1	0.496	0.837	0.654777	0.0205534	1.86845	1.88384	0.0909452
							2	0.503	0.835	0.653226	0.0221046	1.9815
							3	0.495	0.838	0.655553	0.0197778	1.80158
						30-40cm	1	0.504	0.843	0.659431	0.0158998	1.42246	1.29354	0.133232
							2	0.499	0.847	0.662533	0.0127974	1.15638
							3	0.497	0.845	0.660982	0.0143486	1.30177
						40-50cm	1	0.504	0.857	0.670289	0.0050414	0.451025	0.453641	0.13959
							2	0.499	0.859	0.67184	0.0034902	0.315377
							3	0.5	0.855	0.668738	0.0065926	0.594521
					ST	0-10cm	1	0.497	0.835	0.653226	0.0221046	2.00543	1.96598	0.241897
							2	0.504	0.832	0.650899	0.0244314	2.18574
							3	0.502	0.839	0.656328	0.0190022	1.70679
						10-20cm	1	0.496	0.833	0.651675	0.0236558	2.15048	1.91325	0.219609
							2	0.499	0.839	0.656328	0.0190022	1.71705
							3	0.495	0.837	0.654777	0.0205534	1.87223
						20-30cm	1	0.505	0.853	0.667187	0.0081438	0.727137	0.685549	0.0810451
							2	0.502	0.855	0.668738	0.0065926	0.592152
							3	0.498	0.853	0.667187	0.0081438	0.737357
						30-40cm	1	0.498	0.845	0.660982	0.0143486	1.29915	1.20207	0.159272
							2	0.498	0.849	0.664084	0.0112462	1.01826
							3	0.502	0.845	0.660982	0.0143486	1.2888
						40-50cm	1	0.5	0.848	0.663309	0.0120218	1.08413	0.846568	0.216866
							2	0.505	0.852	0.666411	0.0089194	0.796388
							3	0.504	0.854	0.667962	0.0073682	0.659191
						blank			0.863	0.674943
						blank			0.864	0.675718

## Sheet: POxC after harvesting in 2016
Measurement results and calculation process											Results					mean values of POxC	0-10	10-20	20-30	30-40	40-50
treatments	soil depths	replicates	soil mass (g)	OD values	Potassium permanganate concentrations	reaction values	POxC concentration (g kg-1)	mean values	stdev		treatments	soil depths (cm)	mean values of POxC concentration	stdev
NT	0-10cm	1	0.5002	0.844	0.660206	0.01939	1.74789	1.67787	0.0700764		NT	0-10	1.67787	0.0700764		NT	1.67787	1.39666	0.887684	0.419756	0.208765
		2	0.5003	0.846	0.661758	0.0178388	1.60774					10-20	1.39666	0.119615		PT	1.76491	1.54364	1.00132	0.745602	0.41864
		3	0.5002	0.845	0.660982	0.0186144	1.67798					20-30	0.887684	0.106413		ST	1.95333	1.81606	1.16093	0.844297	0.841312
	10-20cm	1	0.5013	0.847	0.662533	0.0170632	1.53477	1.39666	0.119615			30-40	0.419756	0.0707833		stdev
		2	0.501	0.85	0.66486	0.0147364	1.32628					40-50	0.208765	0.0691143		NT	0.0700764	0.119615	0.106413	0.0707833	0.0691143
		3	0.5	0.85	0.66486	0.0147364	1.32893				PT	0-10	1.76491	0.0436103		PT	0.0436103	0.135994	0.0828554	0.106977	0.184688
	20-30cm	1	0.499	0.858	0.671065	0.0085316	0.770922	0.887684	0.106413			10-20	1.54364	0.135994		ST	0.0728753	0.0672353	0.0323388	0.140029	0.0750296
		2	0.498	0.856	0.669514	0.0100828	0.912919					20-30	1.00132	0.0828554		multiple comparisons
		3	0.5	0.855	0.668738	0.0108584	0.979211					30-40	0.745602	0.106977		NT	b	b	b	b	b
	30-40cm	1	0.499	0.862	0.674167	0.0054292	0.490586	0.419756	0.0707833			40-50	0.41864	0.184688		PT	b	b	b	a	b
		2	0.501	0.864	0.675718	0.003878	0.34902				ST	0-10	1.95333	0.0728753		ST	a	a	a	a	a
		3	0.5	0.863	0.674943	0.0046536	0.419662					10-20	1.81606	0.0672353
	40-50cm	1	0.501	0.866	0.67727	0.0023268	0.209412	0.208765	0.0691143			20-30	1.16093	0.0323388
		2	0.502	0.867	0.678045	0.0015512	0.13933					30-40	0.844297	0.140029
		3	0.504	0.865	0.676494	0.0031024	0.277554					40-50	0.841312	0.0750296
PT	0-10cm	1	0.501	0.844	0.660206	0.01939	1.7451	1.76491	0.0436103
		2	0.501	0.843	0.659431	0.0201656	1.8149
		3	0.504	0.844	0.660206	0.01939	1.73471
	10-20cm	1	0.499	0.845	0.660982	0.0186144	1.68201	1.54364	0.135994
		2	0.5	0.847	0.662533	0.0170632	1.53876
		3	0.496	0.849	0.664084	0.015512	1.41015
	20-30cm	1	0.5	0.854	0.667962	0.011634	1.04915	1.00132	0.0828554
		2	0.5	0.854	0.667962	0.011634	1.04915
		3	0.502	0.856	0.669514	0.0100828	0.905644
	30-40cm	1	0.501	0.857	0.670289	0.0093072	0.837648	0.745602	0.106977
		2	0.499	0.858	0.671065	0.0085316	0.770922
		3	0.501	0.86	0.672616	0.0069804	0.628236
	40-50cm	1	0.502	0.861	0.673392	0.0062048	0.55732	0.41864	0.184688
		2	0.5	0.862	0.674167	0.0054292	0.489605
		3	0.502	0.866	0.67727	0.0023268	0.208995
ST	0-10cm	1	0.504	0.842	0.658655	0.0209412	1.87349	1.95333	0.0728753
		2	0.503	0.84	0.657104	0.0224924	2.01627
		3	0.497	0.841	0.65788	0.0217168	1.97024
	10-20cm	1	0.5	0.842	0.658655	0.0209412	1.88848	1.81606	0.0672353
		2	0.504	0.843	0.659431	0.0201656	1.8041
		3	0.498	0.844	0.660206	0.01939	1.75561
	20-30cm	1	0.504	0.852	0.666411	0.0131852	1.1796	1.16093	0.0323388
		2	0.504	0.852	0.666411	0.0131852	1.1796
		3	0.498	0.853	0.667187	0.0124096	1.12359
	30-40cm	1	0.497	0.855	0.668738	0.0108584	0.985121	0.844297	0.140029
		2	0.496	0.859	0.67184	0.007756	0.705077
		3	0.498	0.857	0.670289	0.0093072	0.842694
	40-50cm	1	0.497	0.857	0.670289	0.0093072	0.84439	0.841312	0.0750296
		2	0.503	0.858	0.671065	0.0085316	0.764791
		3	0.497	0.856	0.669514	0.0100828	0.914755
	blank			0.869	0.679596
