# Supplementary material for: Subsoiling during summer fallow in rainfed winter-wheat fields enhances soil organic carbon sequestration on the Loess Plateau in China
Source: PLoS One. 2021 Jan 27;16(1):e0245484. doi: 10.1371/journal.pone.0245484 (PMC7840036; doi:10.1371/journal.pone.0245484)
Supplement: S2 Fig — (XLSX) [file pone.0245484.s002.xlsx]

## Sheet: before sowing in 2015
calculation process	treatments	soil depth (cm)	replicates	soil mass (g)	box mass (g)	box and soil mass (g)	particulate soil mass (g)	proportion of particulate soil (Wpoc)	proportion of mineral-associated soil (Wmoc)	mean values of Wpoc	stdev of Wpoc	mean values of Wmoc	stdev of Wmoc				Results	soil depth (cm)	treatments	replicates	proportion of particulate soil	proportion of mineral-associated soil	proportion of particulate soil (Wpoc)						proportion of mineral-associated soil (Wmoc)
	NT	0-10	1	10.003	19.723	20.968	1.245	0.124463	0.875537	0.121305	0.00482306	0.878695	0.00482306					0-10	NT	1	0.124463	0.875537	mean value	0-10 cm	10-20 cm	20-30 cm	30-40 cm	40-50 cm	mean value	0-10 cm	10-20 cm	20-30 cm	30-40 cm	40-50 cm
			2	10	17.224	18.461	1.237	0.1237	0.8763	0.153163	0.00346677	0.846837	0.00346677							2	0.1237	0.8763	NT	0.121305	0.153163	0.124299	0.128629	0.105497	NT	0.878695	0.846837	0.875701	0.871371	0.894503
			3	10.004	15.506	16.664	1.158	0.115754	0.884246	0.124299	0.0066683	0.875701	0.0066683							3	0.115754	0.884246	PT	0.161746	0.138559	0.133343	0.154892	0.156915	PT	0.838254	0.861441	0.866657	0.845108	0.843085
		10-20	1	10.001	11.913	13.4182	1.5052	0.150505	0.849495	0.128629	0.00820197	0.871371	0.00820197						PT	1	0.159852	0.840148	ST	0.176472	0.159966	0.144313	0.128114	0.139409	ST	0.823528	0.840034	0.855687	0.871886	0.860591
			2	10	11.36	12.879	1.519	0.1519	0.8481	0.105497	0.00522384	0.894503	0.00522384							2	0.155953	0.844047	stdev						stdev
			3	10.001	16.276	17.847	1.571	0.157084	0.842916											3	0.169432	0.830568	NT	0.00482306	0.00346677	0.0066683	0.00820197	0.00522384	NT	0.00482306	0.00346677	0.0066683	0.00820197	0.00522384
		20-30	1	10.005	15.289	16.555	1.266	0.126537	0.873463										ST	1	0.1891	0.8109	PT	0.00693619	0.00968757	0.0117905	0.00313176	0.013075	PT	0.00693619	0.00968757	0.0117905	0.00313176	0.013075
			2	10.003	17.263	18.559	1.296	0.129561	0.870439											2	0.168066	0.831934	ST	0.0111346	0.0100819	0.00897674	0.0118896	0.00502115	ST	0.0111346	0.0100819	0.00897674	0.0118896	0.00502115
			3	10	14.638	15.806	1.168	0.1168	0.8832											3	0.172248	0.827752	multiple comparisons						multiple comparisons
		30-40	1	9.999	11.307	12.546	1.239	0.123912	0.876088									10-20	NT	1	0.150505	0.849495	NT	b	ab	b	b	c	NT	a	ab	a	a	a
			2	10	16.029	17.41	1.381	0.1381	0.8619											2	0.1519	0.8481	PT	a	b	ab	a	a	PT	b	a	ab	b	c
			3	10.002	17.156	18.395	1.239	0.123875	0.876125											3	0.157084	0.842916	ST	a	a	a	b	b	ST	b	b	b	a	b
		40-50	1	10.001	19.329	20.358	1.029	0.10289	0.89711										PT	1	0.137473	0.862527
			2	9.999	10.804	11.919	1.115	0.111511	0.888489											2	0.129461	0.870539
			3	10.001	11.842	12.863	1.021	0.10209	0.89791											3	0.148745	0.851255
	PT	0-10	1	10.003	19.136	20.735	1.599	0.159852	0.840148	0.161746	0.00693619	0.838254	0.00693619						ST	1	0.165467	0.834533
			2	10.003	11.54	13.1	1.56	0.155953	0.844047	0.138559	0.00968757	0.861441	0.00968757							2	0.1661	0.8339
			3	10.004	17.467	19.162	1.695	0.169432	0.830568	0.133343	0.0117905	0.866657	0.0117905							3	0.14833	0.85167
		10-20	1	10.002	11.218	12.593	1.375	0.137473	0.862527	0.154892	0.00313176	0.845108	0.00313176					20-30	NT	1	0.126537	0.873463
			2	10.003	10.993	12.288	1.295	0.129461	0.870539	0.156915	0.013075	0.843085	0.013075							2	0.129561	0.870439
			3	9.997	19.277	20.764	1.487	0.148745	0.851255											3	0.1168	0.8832
		20-30	1	10	11.58	12.868	1.288	0.1288	0.8712										PT	1	0.1288	0.8712
			2	10	11.966	13.211	1.245	0.1245	0.8755											2	0.1245	0.8755
			3	9.998	16.291	17.758	1.467	0.146729	0.853271											3	0.146729	0.853271
		30-40	1	10.004	10.826	12.34	1.514	0.151339	0.848661										ST	1	0.135886	0.864114
			2	10.001	16.353	17.914	1.561	0.156084	0.843916											2	0.1433	0.8567
			3	10.003	11.839	13.412	1.573	0.157253	0.842747											3	0.153754	0.846246
		40-50	1	10.003	11.787	13.5	1.713	0.171249	0.828751									30-40	NT	1	0.123912	0.876088
			2	10.003	17.343	18.882	1.539	0.153854	0.846146											2	0.1381	0.8619
			3	10.004	11.063	12.52	1.457	0.145642	0.854358											3	0.123875	0.876125
	ST	0-10	1	10	14.289	16.18	1.891	0.1891	0.8109	0.176472	0.0111346	0.823528	0.0111346						PT	1	0.151339	0.848661
			2	10.002	12.167	13.848	1.681	0.168066	0.831934	0.159966	0.0100819	0.840034	0.0100819							2	0.156084	0.843916
			3	10.003	19.81	21.533	1.723	0.172248	0.827752	0.144313	0.00897674	0.855687	0.00897674							3	0.157253	0.842747
		10-20	1	10.002	19.451	21.106	1.655	0.165467	0.834533	0.128114	0.0118896	0.871886	0.0118896						ST	1	0.141843	0.858157
			2	10	19.224	20.885	1.661	0.1661	0.8339	0.139409	0.00502115	0.860591	0.00502115							2	0.1212	0.8788
			3	9.998	20.446	21.929	1.483	0.14833	0.85167											3	0.1213	0.8787
		20-30	1	10.001	11.631	12.99	1.359	0.135886	0.864114									40-50	NT	1	0.10289	0.89711
			2	10	14.416	15.849	1.433	0.1433	0.8567											2	0.111511	0.888489
			3	10.003	11.259	12.797	1.538	0.153754	0.846246											3	0.10209	0.89791
		30-40	1	10.004	11.82	13.239	1.419	0.141843	0.858157										PT	1	0.171249	0.828751
			2	10	15.96	17.172	1.212	0.1212	0.8788											2	0.153854	0.846146
			3	10	11.29	12.503	1.213	0.1213	0.8787											3	0.145642	0.854358
		40-50	1	10.004	19.993	21.438	1.445	0.144442	0.855558										ST	1	0.144442	0.855558
			2	10.001	11.592	12.986	1.394	0.139386	0.860614											2	0.139386	0.860614
			3	10	20.656	22	1.344	0.1344	0.8656											3	0.1344	0.8656

## Sheet: POC and MOC in 2015
calculation process	treatments	soil depth (cm)	replicates	soil mass (g)	initial value of FeSO4 (ml)	final value of FeSO4 (ml)	reaction value of FeSO4 (ml)	SOC concentration of measured particulate soil (Cpoc) (g kg-1)	mean value of Cpoc	stdev		soil depth (cm)	treatments	Cpoc	Wpoc	total soil organic carbon concentration in soil (Ct-soc) (g kg-1)	particulate organic carbon concentration in total soil (Ct-poc) (g kg-1)	mineral-associated organic carbon concentration in total soil(Ct-moc) (g kg-1)	Wmoc	SOC concentration of measured mineral-associated soil (Cmoc) (g kg-1)	mean values of Ct-poc	stdev of Ct-poc	mean values of Ct-moc	stdev of Ct-moc	mean values of Cmoc	stdev of Cmoc	Results	mean values of Ct-poc	0-10 cm	10-20 cm	20-30 cm	30-40 cm	40-50 cm
	NT	0-10	1	0.5003	31	41.59	10.59	12.3744	12.7372	0.332098		0-10 cm	NT	12.3744	0.121305	5.55378	1.50109	4.05269	0.878695	4.61217	1.54509	0.0402853	4.00869	0.0402853	4.5621	0.0458468		NT	1.54509	1.60441	1.00767	0.345702	0.248647
			2	0.5005	1.18	11.6	10.42	12.8108						12.8108			1.55402	3.99976	0.878695	4.55193								PT	1.57699	1.72587	1.39916	0.989358	0.398723
			3	0.5002		21.94	10.34	13.0263						13.0263			1.58016	3.97362	0.878695	4.52219								ST	2.26991	2.33767	0.845943	0.756147	0.333778
		10-20	1	0.4997		33.1	11.16	10.9073	10.4752	0.632184			PT	9.24322	0.161746	5.1053	1.49505	3.61024	0.838254	4.30686	1.57699	0.121213	3.52831	0.121213	4.20912	0.144602		stdev
			2	0.5001		44.31	11.21	10.7686						10.6106			1.71623	3.38907	0.838254	4.04301								NT	0.0402853	0.0968272	0.0504232	0.0229361	0.00400009
			3	0.5004	0.29	11.89	11.6	9.74958						9.39546			1.51968	3.58562	0.838254	4.27748								PT	0.121213	0.106749	0.0327699	0.0202084	0.0318946
		20-30	1	0.4996		24.11	12.22	8.15283	8.10681	0.405659			ST	13.7153	0.176472	6.5062	2.42037	4.08584	0.823528	4.96138	2.26991	0.159606	4.2363	0.159606	5.14408	0.193807		ST	0.159606	0.0882132	0.0337054	0.0509728	0.0336588
			2	0.4998		36.2	12.09	8.4875						12.9587			2.28685	4.21936	0.823528	5.12351								multiple comparisons
			3	0.4999		48.6	12.4	7.68011						11.9141			2.10251	4.4037	0.823528	5.34736								NT	b	b	b	c	c
		30-40	1	0.8002	0.2	13.9	13.7	2.68715	2.68759	0.178311		10-20 cm	NT	10.9073	0.153163	5.42748	1.67059	3.75689	0.846837	4.43638	1.60441	0.0968272	3.82307	0.0968272	4.51453	0.11434		PT	b	b	a	a	a
			2	0.7999		27.71	13.81	2.50949						10.7686			1.64936	3.77812	0.846837	4.46145								ST	a	a	c	b	b
			3	0.8001		41.3	13.59	2.86611						9.74958			1.49328	3.93421	0.846837	4.64577								mean values of Ct-moc	0-10 cm	10-20 cm	20-30 cm	30-40 cm	40-50 cm
		40-50	1	0.8002	0.1	13.99	13.89	2.37866	2.35692	0.0379167			PT	11.6992	0.138559	7.1056	1.62104	5.48456	0.861441	6.36673	1.72587	0.106749	5.37973	0.106749	6.24504	0.123919
			2	0.8001		27.88	13.89	2.37896						12.4289			1.72214	5.38346	0.861441	6.24937								NT	4.00869	3.82307	2.65746	2.69849	2.47864
			3	0.8004		41.81	13.93	2.31313						13.2394			1.83444	5.27116	0.861441	6.11901								PT	3.52831	5.37973	4.98209	3.91454	2.87123
	PT	0-10	1	0.4997	0.5	12.3	11.8	9.24322	9.74977	0.749405			ST	13.9809	0.159966	7.2861	2.23647	5.04963	0.840034	6.01122	2.33767	0.0882132	4.94843	0.0882132	5.89074	0.105011		ST	4.2363	4.94843	3.67718	3.40417	2.32049
			2	0.5002		23.57	11.27	10.6106						14.9924			2.39826	4.88784	0.840034	5.81862								stdev
			3	0.4999		35.31	11.74	9.39546						14.8675			2.37829	4.90781	0.840034	5.84239								NT	0.0402853	0.0968272	0.0504232	0.0229361	0.00400009
		10-20	1	0.5003		46.16	10.85	11.6992	12.4558	0.770422		20-30 cm	NT	8.15283	0.124299	3.66513	1.01339	2.65174	0.875701	3.02814	1.00767	0.0504232	2.65746	0.0504232	3.03467	0.0575804		PT	0.121213	0.106749	0.0327699	0.0202084	0.0318946
			2	0.5002	0.5	11.07	10.57	12.4289						8.4875			1.05499	2.61014	0.875701	2.98063								ST	0.159606	0.0882132	0.0337054	0.0509728	0.0336588
			3	0.5	12.57	22.83	10.26	13.2394						7.68011			0.954632	2.7105	0.875701	3.09524								multiple comparisons
		20-30	1	0.5002		34.05	11.22	10.7405	10.4929	0.245756			PT	10.7405	0.133343	6.38124	1.43217	4.94907	0.866657	5.71053	1.39916	0.0327699	4.98209	0.0327699	5.74863	0.0378118		NT	a	c	c	c	b
			2	0.4998		45.37	11.32	10.4892						10.4892			1.39866	4.98259	0.866657	5.7492								PT	b	a	a	a	a
			3	0.5001	0.68	12.09	11.41	10.249						10.249			1.36664	5.0146	0.866657	5.78615								ST	a	b	b	b	c
		30-40	1	0.7998		23.5	11.41	6.40853	6.3874	0.130467			ST	6.1158	0.144313	4.52312	0.882592	3.64053	0.855687	4.25451	0.845943	0.0337054	3.67718	0.0337054	4.29734	0.0393899
			2	0.7998		34.85	11.35	6.506						5.65627			0.816275	3.70685	0.855687	4.33201
			3	0.7996	1.98	13.49	11.51	6.24765						5.81347			0.838961	3.68416	0.855687	4.3055
		40-50	1	0.7996		27.29	13.8	2.52668	2.54102	0.203261		30-40 cm	NT	2.68715	0.128629	3.04419	0.345646	2.69854	0.871371	3.0969	0.345702	0.0229361	2.69849	0.0229361	3.09683	0.0263218
			2	0.8005		41.2	13.91	2.34531						2.50949			0.322794	2.7214	0.871371	3.12312
			3	0.8005	30.94	44.6	13.66	2.75107						2.86611			0.368666	2.67553	0.871371	3.07048
	ST	0-10	1	0.4997	0.23	10.31	10.08	13.7153	12.8627	0.904426			PT	6.40853	0.154892	4.90389	0.992632	3.91126	0.845108	4.62812	0.989358	0.0202084	3.91454	0.0202084	4.632	0.0239122
			2	0.4998		20.68	10.37	12.9587						6.506			1.00773	3.89617	0.845108	4.61026
			3	0.5		31.45	10.77	11.9141						6.24765			0.967712	3.93618	0.845108	4.65761
		10-20	1	0.4995	0.72	10.7	9.98	13.9809	14.6136	0.551451			ST	5.63869	0.128114	4.16032	0.722397	3.43792	0.871886	3.94308	0.756147	0.0509728	3.40417	0.0509728	3.90438	0.0584627
			2	0.4996		20.29	9.59	14.9924						5.70787			0.731261	3.42906	0.871886	3.93292
			3	0.5003		29.92	9.63	14.8675						6.3598			0.814782	3.34553	0.871886	3.83712
		20-30	1	0.5003		42.92	13	6.1158	5.86185	0.233557		40-50 cm	NT	2.37866	0.105497	2.72728	0.250941	2.47634	0.894503	2.7684	0.248647	0.00400009	2.47864	0.00400009	2.77096	0.00447186
			2	0.4996	0.53	13.71	13.18	5.65627						2.37896			0.250972	2.47631	0.894503	2.76836
			3	0.4995		26.83	13.12	5.81347						2.31313			0.244028	2.48325	0.894503	2.77613
		30-40	1	0.8007		38.71	11.88	5.63869	5.90212	0.397869			PT	2.52668	0.156915	3.26995	0.396474	2.87348	0.843085	3.40829	0.398723	0.0318946	2.87123	0.0318946	3.40562	0.0378308
			2	0.8001	0.38	12.22	11.84	5.70787						2.34531			0.368013	2.90194	0.843085	3.44205
			3	0.7998		23.66	11.44	6.3598						2.75107			0.431683	2.83827	0.843085	3.36652
		40-50	1	0.8		37.71	14.05	2.1194	2.39423	0.241439			ST	2.1194	0.139409	2.65427	0.295465	2.3588	0.860591	2.74091	0.333778	0.0336588	2.32049	0.0336588	2.69639	0.0391113
			2	0.8006	1.22	15.04	13.82	2.49107						2.49107			0.347279	2.30699	0.860591	2.6807
			3	0.8006		28.81	13.77	2.57221						2.57221			0.358591	2.29567	0.860591	2.66756
			blank		0.29	15.89	15.6
						31	15.11
							15.355

## Sheet: after harvest in 2016
calculation process	treatments	soil depth (cm)	replicates	soil mass (g)	box mass (g)	box and soil mass (g)	particulate soil mass (g)	proportion of particulate soil (Wpoc)	proportion of mineral-associated soil (Wmoc)	mean values of Wpoc	stdev of Wpoc	mean values of Wmoc	stdev of Wmoc		Results	soil depth (cm)	treatments	replicates	proportion of particulate soil	proportion of mineral-associated soil	proportion of particulate soil (Wpoc)							proportion of mineral-associated soil (Wmoc)
	NT	0-10 cm	1	10.004	5.14	6.39	1.25	0.12495	0.87505	0.120295	0.0107522	0.879705	0.0107522			0-10	NT	1	0.12495	0.87505	mean value	0-10 cm	10-20 cm	20-30 cm	30-40 cm	40-50 cm		mean value	0-10 cm	10-20 cm	20-30 cm	30-40 cm	40-50 cm
			2	10.005	5.74	7.02	1.28	0.127936	0.872064	0.113986	0.0115434	0.886014	0.0115434					2	0.127936	0.872064	NT	0.120295	0.113986	0.1243	0.111997	0.0886774		NT	0.879705	0.886014	0.8757	0.888003	0.911323
			3	10	6.02	7.1	1.08	0.108	0.892	0.1243	0.0126534	0.8757	0.0126534					3	0.108	0.892	PT	0.126329	0.140645	0.156968	0.170724	0.102986		PT	0.873671	0.859355	0.843032	0.829276	0.897014
		10-20 cm	1	10.002	6.02	7.15	1.13	0.112977	0.887023	0.111997	0.0114838	0.888003	0.0114838				PT	1	0.113989	0.886011	ST	0.156022	0.131367	0.129962	0.160008	0.0970072		ST	0.843978	0.868633	0.870038	0.839992	0.902993
			2	10	5.73	6.99	1.26	0.126	0.874	0.0886774	0.0100407	0.911323	0.0100407					2	0.132973	0.867027	stdev							stdev
			3	10.002	4.97	6	1.03	0.102979	0.897021									3	0.132026	0.867974	NT	0.0107522	0.0115434	0.0126534	0.0114838	0.0100407		NT	0.0107522	0.0115434	0.0126534	0.0114838	0.0100407
		20-30 cm	1	10.003	5.47	6.85	1.38	0.137959	0.862041								ST	1	0.15806	0.84194	PT	0.010698	0.00836094	0.0129855	0.00570167	0.00433527		PT	0.010698	0.00836094	0.0129855	0.00570167	0.00433527
			2	10.003	5.76	6.98	1.22	0.121963	0.878037									2	0.149928	0.850072	ST	0.0053733	0.0133344	0.00529742	0.00999191	0.00914769		ST	0.0053733	0.0133344	0.00529742	0.00999191	0.00914769
			3	10.002	5.72	6.85	1.13	0.112977	0.887023									3	0.160078	0.839922	multiple comparisons							multiple comparisons
		30-40 cm	1	10.004	4.99	6.2	1.21	0.120952	0.879048							10-20	NT	1	0.112977	0.887023	NT	b	b	b	b	a		NT	a	a	a	a	a
			2	10.001	5.81	6.97	1.16	0.115988	0.884012									2	0.126	0.874	PT	b	a	a	a	a		PT	a	b	b	b	a
			3	9.995	5.98	6.97	0.99	0.0990495	0.90095									3	0.102979	0.897021	ST	a	ab	b	a	a		ST	b	ab	a	b	a
		40-50 cm	1	10.004	5.67	6.46	0.79	0.0789684	0.921032								PT	1	0.133946	0.866054
			2	9.995	5.76	6.64	0.88	0.088044	0.911956									2	0.150015	0.849985
			3	9.998	5.84	6.83	0.99	0.0990198	0.90098									3	0.137972	0.862028
	PT	0-10 cm	1	10.001	5.01	6.15	1.14	0.113989	0.886011	0.126329	0.010698	0.873671	0.010698				ST	1	0.12002	0.87998
			2	10.002	5.98	7.31	1.33	0.132973	0.867027	0.140645	0.00836094	0.859355	0.00836094					2	0.128027	0.871973
			3	9.998	5.12	6.44	1.32	0.132026	0.867974	0.156968	0.0129855	0.843032	0.0129855					3	0.146054	0.853946
		10-20 cm	1	10.004	6	7.34	1.34	0.133946	0.866054	0.170724	0.00570167	0.829276	0.00570167			20-30	NT	1	0.137959	0.862041
			2	9.999	5.18	6.68	1.5	0.150015	0.849985	0.102986	0.00433527	0.897014	0.00433527					2	0.121963	0.878037
			3	10.002	5.74	7.12	1.38	0.137972	0.862028									3	0.112977	0.887023
		20-30 cm	1	10.001	4.96	6.61	1.65	0.164984	0.835016								PT	1	0.164984	0.835016
			2	10.004	5.82	7.46	1.64	0.163934	0.836066									2	0.163934	0.836066
			3	10.001	5.75	7.17	1.42	0.141986	0.858014									3	0.141986	0.858014
		30-40 cm	1	9.995	5.81	7.47	1.66	0.166083	0.833917								ST	1	0.12395	0.87605
			2	9.995	5.4	7.17	1.77	0.177089	0.822911									2	0.133946	0.866054
			3	10	5.67	7.36	1.69	0.169	0.831									3	0.131989	0.868011
		40-50 cm	1	10.004	5.96	7.04	1.08	0.107957	0.892043							30-40	NT	1	0.120952	0.879048
			2	10.001	5.82	6.82	1	0.09999	0.90001									2	0.115988	0.884012
			3	9.999	5.05	6.06	1.01	0.10101	0.89899									3	0.0990495	0.90095
	ST	0-10 cm	1	9.9962	5.25	6.83	1.58	0.15806	0.84194	0.156022	0.0053733	0.843978	0.0053733				PT	1	0.166083	0.833917
			2	10.0048	5.1	6.6	1.5	0.149928	0.850072	0.131367	0.0133344	0.868633	0.0133344					2	0.177089	0.822911
			3	9.9951	5.83	7.43	1.6	0.160078	0.839922	0.129962	0.00529742	0.870038	0.00529742					3	0.169	0.831
		10-20 cm	1	9.9983	6.24	7.44	1.2	0.12002	0.87998	0.160008	0.00999191	0.839992	0.00999191				ST	1	0.16999	0.83001
			2	9.9979	5.33	6.61	1.28	0.128027	0.871973	0.0970072	0.00914769	0.902993	0.00914769					2	0.160027	0.839973
			3	9.9963	5.94	7.4	1.46	0.146054	0.853946									3	0.150006	0.849994
		20-30 cm	1	10.004	5.15	6.39	1.24	0.12395	0.87605							40-50	NT	1	0.0789684	0.921032
			2	10.004	5.73	7.07	1.34	0.133946	0.866054									2	0.088044	0.911956
			3	10.0008	5.67	6.99	1.32	0.131989	0.868011									3	0.0990198	0.90098
		30-40 cm	1	10.0006	5.28	6.98	1.7	0.16999	0.83001								PT	1	0.107957	0.892043
			2	9.9983	5.73	7.33	1.6	0.160027	0.839973									2	0.09999	0.90001
			3	9.9996	5.04	6.54	1.5	0.150006	0.849994									3	0.10101	0.89899
		40-50 cm	1	9.9964	6.27	7.14	0.87	0.0870313	0.912969								ST	1	0.0870313	0.912969
			2	9.9998	5.46	6.51	1.05	0.105002	0.894998									2	0.105002	0.894998
			3	10.0012	4.85	5.84	0.99	0.0989881	0.901012									3	0.0989881	0.901012

## Sheet: POC and MOC in 2016
calculation process	treatments	soil depth (cm)	replicates	soil mass (g)	initial value of FeSO4 (ml)	final value of FeSO4 (ml)	reaction value of FeSO4 (ml)	SOC concentration of measured particulate soil (Cpoc) (g kg-1)	mean value of Cpoc	stdev		soil depth (cm)	treatments	Cpoc	Wpoc	total soil organic carbon concentration in soil (Ct-soc) (g kg-1)	particulate organic carbon concentration in total soil (Ct-poc) (g kg-1)	mineral-associated organic carbon concentration in total soil (Ct-moc) (g kg-1)	Wmoc	SOC concentration of measured mineral-associated soil (Cmoc) (g kg-1)	mean values of Ct-poc	stdev of Ct-poc	mean values of Ct-moc	stdev of Ct-moc	mean values of Cmoc	stdev of Cmoc	Results	mean values of Ct-poc	0-10 cm	10-20 cm	20-30 cm	30-40 cm	40-50 cm
	NT	0-10 cm	1	0.5	1	11.6	10.6	10.7874	11.2951	0.457584		0-10 cm	NT	10.7874	0.120295	6.12653	1.29768	4.82886	0.879705	5.48918	1.35875	0.0550452	4.76779	0.0550452	5.41976	0.0625724		NT	1.35875	1.04223	0.588587	0.236818	0.10122
			2	0.5	11.6	21.5	9.9	11.6758						11.6758			1.40455	4.72199	0.879705	5.3677								PT	1.32089	1.51019	0.690593	0.649152	0.0610111
			3	0.5	21.5	31.6	10.1	11.422						11.422			1.37401	4.75252	0.879705	5.40241								ST	1.51828	1.37257	0.665153	0.433041	0.139476
		10-20 cm	1	0.499	1.6	13.4	11.8	9.28307	9.14355	0.210377			PT	10.5126	0.126329	5.21977	1.32805	3.89172	0.873671	4.45445	1.32089	0.0485916	3.89888	0.0485916	4.46264	0.0556177		stdev
			2	0.501	13.4	25.2	11.8	9.24601						10.8091			1.3655	3.85427	0.873671	4.41158								NT	0.0550452	0.0239799	0.0643114	0.0587575	0.0337626
			3	0.499	25.2	37.3	12.1	8.90157						10.0461			1.26911	3.95066	0.873671	4.52191								PT	0.0485916	0.0657623	0.0608595	0.0378459	0.0198682
		20-30 cm	1	0.501	4.4	20.2	15.8	4.1797	4.73522	0.517389			ST	9.51642	0.156022	6.55508	1.48477	5.07031	0.843978	6.00763	1.51828	0.0306112	5.0368	0.0306112	5.96793	0.0362701		ST	0.0306112	0.0353104	0.041477	0.011948	0.0309285
			2	0.5	20.2	35.5	15.3	4.82262						9.90104			1.54478	5.0103	0.843978	5.93653								multiple comparisons
			3	0.5	2.8	17.8	15	5.20335						9.77606			1.52528	5.0298	0.843978	5.95963								NT	b	c	a	c	ab
		30-40 cm	1	0.501	17.8	34.9	17.1	2.53315	2.11451	0.524637		10-20 cm	NT	9.28307	0.113986	5.21669	1.05814	4.15855	0.886014	4.69355	1.04223	0.0239799	4.17445	0.0239799	4.7115	0.0270649		PT	b	a	a	a	b
			2	0.5	0.5	17.8	17.3	2.2844						9.24601			1.05391	4.16277	0.886014	4.69831								ST	a	b	a	b	a
			3	0.499	17.8	35.7	17.9	1.52598						8.90157			1.01465	4.20204	0.886014	4.74263								mean values of Ct-moc	0-10 cm	10-20 cm	20-30 cm	30-40 cm	40-50 cm
		40-50 cm	1	0.5	2.9	21.4	18.5	0.761466	1.14144	0.380735			PT	10.4067	0.140645	5.38264	1.46365	3.919	0.859355	4.56039	1.51019	0.0657623	3.87246	0.0657623	4.50623	0.0765252
			2	0.501	21.4	39.6	18.2	1.13992						10.5336			1.4815	3.90115	0.859355	4.53962								NT	4.76779	4.17445	2.69638	1.83177	1.32112
			3	0.5	1.5	19.4	17.9	1.52293						11.2725			1.58542	3.79722	0.859355	4.41869								PT	3.89888	3.87246	2.77535	2.0607	1.6094
	PT	0-10 cm	1	0.501	19.3	30.1	10.8	10.5126	10.4559	0.384642			ST	10.5357	0.131367	5.89794	1.38405	4.51389	0.868633	5.19655	1.37257	0.0353104	4.52536	0.0353104	5.20975	0.0406506		ST	5.0368	4.52536	3.17863	2.39917	2.06569
			2	0.499	30.1	40.7	10.6	10.8091						10.1468			1.33295	4.56498	0.868633	5.25537								stdev
			3	0.499	3.3	14.5	11.2	10.0461						10.6627			1.40072	4.49722	0.868633	5.17735								NT	0.0550452	0.0239799	0.0643114	0.0587575	0.0337626
		10-20 cm	1	0.5	14.5	25.4	10.9	10.4067	10.7376	0.467578		20-30 cm	NT	4.1797	0.1243	3.28497	0.519536	2.76543	0.8757	3.15797	0.588587	0.0643114	2.69638	0.0643114	3.07911	0.07344		PT	0.0485916	0.0657623	0.0608595	0.0378459	0.0198682
			2	0.5	25.4	36.2	10.8	10.5336						4.82262			0.59945	2.68552	0.8757	3.06671								ST	0.0306112	0.0353104	0.041477	0.011948	0.0309285
			3	0.501	36.2	46.4	10.2	11.2725						5.20335			0.646776	2.63819	0.8757	3.01267								multiple comparisons
		20-30 cm	1	0.5	2.1	18	15.9	4.06115	4.39958	0.387719			PT	4.06115	0.156968	3.46594	0.637471	2.82847	0.843032	3.35511	0.690593	0.0608595	2.77535	0.0608595	3.2921	0.0721912		NT	b	b	b	c	c
			2	0.5	18	33.7	15.7	4.31497						4.31497			0.677312	2.78863	0.843032	3.30785								PT	c	c	b	b	b
			3	0.5	5.8	21.1	15.3	4.82262						4.82262			0.756996	2.70894	0.843032	3.21333								ST	a	a	a	a	a
		30-40 cm	1	0.5	21.1	37.1	16	3.93424	3.80235	0.221679			ST	4.82358	0.129962	3.84378	0.626883	3.2169	0.870038	3.69742	0.665153	0.041477	3.17863	0.041477	3.65344	0.0476726
			2	0.501	2.9	18.9	16	3.92639						5.45717			0.709226	3.13455	0.870038	3.60278
			3	0.501	18.9	35.2	16.3	3.54642						5.0734			0.659349	3.18443	0.870038	3.66011
		40-50 cm	1	0.501	1.9	20.4	18.5	0.759946	0.592423	0.192922		30-40 cm	NT	2.53315	0.111997	2.06858	0.283704	1.78488	0.888003	2.00999	0.236818	0.0587575	1.83177	0.0587575	2.06279	0.0661681
			2	0.499	20.4	39.2	18.8	0.381496						2.2844			0.255845	1.81274	0.888003	2.04137
			3	0.499	4.4	23	18.6	0.635827						1.52598			0.170905	1.89768	0.888003	2.13702
	ST	0-10 cm	1	0.5001	0	11.6	11.6	9.51642	9.73117	0.196197			PT	3.93424	0.170724	2.70986	0.671669	2.03819	0.829276	2.45779	0.649152	0.0378459	2.0607	0.0378459	2.48494	0.0456373
			2	0.4999	11.6	22.9	11.3	9.90104						3.92639			0.670328	2.03953	0.829276	2.45941
			3	0.4998	22.9	34.3	11.4	9.77606						3.54642			0.605458	2.1044	0.829276	2.53763
		10-20 cm	1	0.4999	0.5	11.3	10.8	10.5357	10.4484	0.268792			ST	2.7926	0.160008	2.83221	0.446837	2.38537	0.839992	2.83975	0.433041	0.011948	2.39917	0.011948	2.85618	0.0142239
			2	0.5003	11.3	22.4	11.1	10.1468						2.66353			0.426186	2.40602	0.839992	2.86434
			3	0.4999	22.4	33.1	10.7	10.6627						2.663			0.4261	2.40611	0.839992	2.86444
		20-30 cm	1	0.4999	1	16.3	15.3	4.82358	5.11805	0.319147		40-50 cm	NT	0.761466	0.0886774	1.42234	0.0675248	1.35481	0.911323	1.48664	0.10122	0.0337626	1.32112	0.0337626	1.44967	0.0370479
			2	0.5	16.3	31.1	14.8	5.45717						1.13992			0.101085	1.32125	0.911323	1.44982
			3	0.5003	2.5	17.6	15.1	5.0734						1.52293			0.13505	1.28729	0.911323	1.41255
		30-40 cm	1	0.4999	17.6	34.5	16.9	2.7926	2.70638	0.0746714			PT	0.759946	0.102986	1.67041	0.0782635	1.59214	0.897014	1.77494	0.0610111	0.0198682	1.6094	0.0198682	1.79417	0.0221493
			2	0.5003	0	17	17	2.66353						0.381496			0.0392886	1.63112	0.897014	1.81839
			3	0.5004	17	34	17	2.663						0.635827			0.065481	1.60493	0.897014	1.78919
		40-50 cm	1	0.5004	3	20.7	17.7	1.77533	1.43779	0.318827			ST	1.77533	0.0970072	2.20517	0.17222	2.03295	0.902993	2.25135	0.139476	0.0309285	2.06569	0.0309285	2.28761	0.0342511
			2	0.4999	20.7	38.7	18	1.3963						1.3963			0.135451	2.06972	0.902993	2.29206
			3	0.5002	0	18.2	18.2	1.14174						1.14174			0.110757	2.09441	0.902993	2.31941
	blank：24.30-43.40			19.1
