# Supplementary material for: Subsoiling during summer fallow in rainfed winter-wheat fields enhances soil organic carbon sequestration on the Loess Plateau in China
Source: PLoS One. 2021 Jan 27;16(1):e0245484. doi: 10.1371/journal.pone.0245484 (PMC7840036; doi:10.1371/journal.pone.0245484)
Supplement: S3 Fig — (XLSX) [file pone.0245484.s003.xlsx]

## Sheet: SOC before sowing in 2015
Calculation process	treatments	soil depths (cm)	replicates	soil mass (g)	initial value of FeSO4 (ml)	final value of FeSO4 (ml)	reaction value of FeSO4 (ml)	blank	soil organic concnetration (Csoc) (g kg-1)	mean values of Csoc	stdev of Csoc		Results	mean values of Csoc	0-10 cm	10-20 cm	20-30 cm	30-40 cm	40-50 cm
	NT	0-10	1	0.5998	17.86	33.8	15.94	19.125	5.53917	5.55378	0.0132088			NT	5.55378	5.42748	3.66513	3.04419	2.72728
			2	0.6001	0.05	15.97	15.92	19.125	5.57116					PT	5.1053	7.1056	6.38124	4.90389	3.26995
			3	0.6004		31.9	15.93	19.125	5.55101					ST	6.5062	7.2861	4.52312	4.16032	2.65427
		10-20	1	0.8001		47.99	16.09	20.345	5.80311	5.42748	0.283744			stdev
			2	0.8	1.15	17.32	16.17	20.345	5.11743					NT	0.0132088	0.283744	0.103701	0.37967	0.166375
			3	0.8001		33.29	15.97	20.345	5.3619					PT	0.13787	0.306437	0.175375	0.139488	0.219764
		20-30	1	0.8006	31.9	48.19	16.29	19.125	3.69385	3.66513	0.103701			ST	0.0655994	0.228855	0.32262	0.12518	0.129912
			2	0.7999	0.11	16.34	16.23	19.125	3.77532					multiple comparisons
			3	0.8002		32.76	16.42	19.125	3.52623					NT	b	b	c	c	b
		30-40	1	1.0001	16.8	34.58	17.78	20.345	2.51495	3.04419	0.37967			PT	c	a	a	a	a
			2	1.0002	0.6	17.65	17.05	20.345	3.23038					ST	a	a	b	b	b
			3	1.0002		34.54	16.89	20.345	3.38724
		40-50	1	0.9995	0.88	18.51	17.63	20.345	2.66362	2.72728	0.166375
			2	1.0004		35.84	17.33	20.345	2.95528
			3	1.0005	0.47	18.2	17.73	20.345	2.56295
	PT	0-10	1	0.5993	0.12	16.2	16.08	19.125	5.30011	5.1053	0.13787
			2	0.5997		32.45	16.25	19.125	5.00087
			3	0.6001		48.69	16.24	19.125	5.01492
		10-20	1	0.8004	31.3	45.79	14.49	20.345	7.17307	7.1056	0.306437
			2	0.8004	0.8	15.07	14.27	20.345	7.4426
			3	0.7997		29.95	14.88	20.345	6.70113
		20-30	1	0.7999		44.89	14.94	20.345	6.62591	6.38124	0.175375
			2	0.8	0.32	15.53	15.21	20.345	6.29413
			3	0.7996		30.8	15.27	20.345	6.2237
		30-40	1	1.0003		45.95	15.15	20.345	5.09261	4.90389	0.139488
			2	1.0002	0.59	16.08	15.49	20.345	4.75979
			3	0.9999		31.47	15.39	20.345	4.85928
		40-50	1	1.0001		48.27	16.8	20.345	3.47583	3.26995	0.219764
			2	1.0003	0.15	17.47	17.32	20.345	2.96538
			3	0.9999		34.38	16.91	20.345	3.36865
	ST	0-10	1	0.6001	0.08	15.49	15.41	19.125	6.45768	6.5062	0.0655994
			2	0.5997		30.9	15.41	19.125	6.46199
			3	0.5999		46.23	15.33	19.125	6.59894
		10-20	1	0.8006	17.74	31.69	13.95	19.725	7.29562	7.2861	0.228855
			2	0.7992		45.44	13.75	19.725	7.56151
			3	0.7996	0.48	14.67	14.19	19.725	7.00117
		20-30	1	0.8005		30.79	16.12	19.725	4.55481	4.52312	0.32262
			2	0.7996		46.64	15.85	19.725	4.90145
			3	0.8004	0.87	17.34	16.47	19.725	4.11311
		30-40	1	1.0004		32.95	15.61	19.725	4.16028	4.16032	0.12518
			2	1		48.41	15.46	19.725	4.31365
			3	1.0008	0.17	15.93	15.76	19.725	4.00702
		40-50	1	1.0006		32.91	16.98	19.725	2.77465	2.65427	0.129912
			2	0.9996	0.68	17.96	17.28	19.725	2.47388
			3	1.0005		35	17.04	19.725	2.71427
			blank1	0.38	21.18	20.345
					41.07
			blank2	0.15	20.08	19.725
			blank3		39.6
				0.99	20.2	19.21
					39.24	19.04
						19.125

## Sheet: SOC after harvest in 2016
Calculation process	treatments	soil depths (cm)	replicates	soil mass (g)	initial value of FeSO4 (ml)	final value of FeSO4 (ml)	reaction value of FeSO4 (ml)	blank	soil organic concnetration (Csoc) (g kg-1)	mean values of Csoc	stdev of Csoc		Results	mean values of Csoc	0-10 cm	10-20 cm	20-30 cm	30-40 cm	40-50 cm
	NT	0-10	1	0.5005	0.29	16.49	16.2	19.125	6.09626	6.12653	0.106348			NT	6.12653	5.21669	3.28497	2.06858	1.42234
			2	0.5		32.61	16.12	19.125	6.26925					PT	5.21977	5.38264	3.46594	2.70986	1.67041
			3	0.5004		48.85	16.24	19.125	6.01409					ST	6.55508	5.89794	3.84378	2.83221	2.20517
		10-20	1	0.5002	0.16	16.61	16.45	19.125	5.57855	5.21669	0.288913			stdev
			2	0.5005		33.24	16.63	19.125	5.20005					NT	0.106348	0.288913	0.0886695	0.198567	0.0938722
			3	0.5		50.03	16.79	19.125	4.87145					PT	0.144515	0.116232	0.121615	0.123974	0.191773
		20-30	1	0.5005	0.03	17.52	17.49	19.125	3.40765	3.28497	0.0886695			ST	0.0937586	0.185432	0.130787	0.195991	0.0645329
			2	0.5002		35.11	17.59	19.125	3.20115					multiple comparisons
			3	0.4997	0.11	17.68	17.57	19.125	3.2461					NT	b	b	b	b	b
		30-40	1	0.5002		35.71	18.03	19.125	2.28356	2.06858	0.198567			PT	c	ab	b	a	b
			2	0.5	0.08	18.19	18.11	19.125	2.11757					ST	a	a	a	a	a
			3	0.5		36.45	18.26	19.125	1.80463
		40-50	1	0.4999	0.51	18.89	18.38	19.125	1.55459	1.42234	0.0938722
			2	0.5001		37.36	18.47	19.125	1.36624
			3	0.4998	0.24	18.72	18.48	19.125	1.34619
	PT	0-10	1	0.5996	0.13	16.19	16.06	19.125	5.33225	5.21977	0.144515
			2	0.6		32.43	16.24	19.125	5.01575
			3	0.6		48.5	16.07	19.125	5.31131
		10-20	1	0.5998	0.73	16.67	15.94	19.125	5.53917	5.38264	0.116232
			2	0.5998		32.77	16.1	19.125	5.2609
			3	0.5998		48.82	16.05	19.125	5.34786
		20-30	1	0.8002	0.18	16.53	16.35	19.125	3.61748	3.46594	0.121615
			2	0.8003		33	16.47	19.125	3.46061
			3	0.7997		49.58	16.58	19.125	3.31973
		30-40	1	0.8001	0.16	17.08	16.92	19.125	2.87479	2.70986	0.123974
			2	0.8002		34.15	17.07	19.125	2.67889
			3	0.7998	0.19	17.34	17.15	19.125	2.57589
		40-50	1	0.8005	19.34	37.01	17.67	19.125	1.89602	1.67041	0.191773
			2	0.8003	0.15	17.98	17.83	19.125	1.68795
			3	0.8003		36.01	18.03	19.125	1.42726
	ST	0-10	1	0.6001	0.46	15.89	15.43	19.125	6.42292	6.55508	0.0937586
			2	0.6003		31.21	15.32	19.125	6.61192
			3	0.6002		46.52	15.31	19.125	6.6304
		10-20	1	0.5999	0.03	15.91	15.88	19.125	5.64257	5.89794	0.185432
			2	0.5999		31.54	15.63	19.125	6.07729
			3	0.5998		47.23	15.69	19.125	5.97395
		20-30	1	0.8004	0.6	16.91	16.31	19.125	3.6687	3.84378	0.130787
			2	0.8001	16.91	32.98	16.07	19.125	3.98298
			3	0.7999		49.13	16.15	19.125	3.87965
		30-40	1	0.7998	0.14	16.95	16.81	19.125	3.01933	2.83221	0.195991
			2	0.7996		33.84	16.89	19.125	2.91572
			3	0.8002		51	17.16	19.125	2.56157
		40-50	1	0.8002	0.13	17.5	17.37	19.125	2.28781	2.20517	0.0645329
			2	0.8006	18.5	35.99	17.49	19.125	2.13031
			3	0.7999	0.42	17.86	17.44	19.125	2.19738
			blank1		0.99	20.2	19.21
			blank2			39.24	19.04
			blank3				19.125
