# Supplementary material for: Subsoiling during summer fallow in rainfed winter-wheat fields enhances soil organic carbon sequestration on the Loess Plateau in China
Source: PLoS One. 2021 Jan 27;16(1):e0245484. doi: 10.1371/journal.pone.0245484 (PMC7840036; doi:10.1371/journal.pone.0245484)
Supplement: S1 Table — (XLSX) [file pone.0245484.s004.xlsx]

## Sheet: SOC stock before sowing in 2015
		Soil bulk density (g cm-3)					SOC concnetration (g kg-1)					soil gravinetric moisture content (g kg-1)					soil depth (m)	conversion coefficient of area unit (m2 ha-1)	conversion coefficient of mass unit (Mg kg-1)	soil mass (Mg ha-1)					accumulated soil mass (Mg ha-1)					added soil mass (Mg ha-1)					added soil depth (m)					added SOC stock (Mg ha-1)					added soil moisture (Mg ha-1)
treatments	replicates	0-10 cm	10-20 cm	20-30 cm	30-40 cm	40-50 cm	0-10 cm	10-20 cm	20-30 cm	30-40 cm	40-50 cm	0-10 cm	10-20 cm	20-30 cm	30-40 cm	40-50 cm				0-10 cm	10-20 cm	20-30 cm	30-40 cm	40-50 cm	0-10 cm	0-20 cm	0-30 cm	0-40 cm	0-50 cm	0-10 cm	0-20 cm	0-30 cm	0-40 cm	0-50 cm	0-10 cm	0-20 cm	0-30 cm	0-40 cm	0-50 cm	0-10 cm	0-20 cm	0-30 cm	0-40 cm	0-50 cm	0-10 cm	0-20 cm	0-30 cm	0-40 cm	0-50 cm
NT	1	1.12355	1.1569	1.51115	1.31805	1.4145	5.53917	5.80311	3.69385	2.51495	2.66362	10.2888	10.1694	7.80531	9.11195	8.67091	0.1	10000	0.001	1105.18	1127.3	1453.4	1363.92	1456.37	1105.18	2232.48	3685.88	5049.8	6506.17	0	0	0	5.01667	0				0.000344465		0	0	0	1.26303e-08	0	0	0	0	0.0434991	0
	2	1.1168	1.1625	1.48005	1.369	1.4601	5.57116	5.11743	3.77532	3.23038	2.95528	10.2167	10.3097	8.89835	8.3382	8.37271	0.1	10000	0.001	1105.18	1127.3	1453.4	1363.92	1456.37	1105.18	2232.48	3685.88	5049.8	6506.17	0	0	0	5.01667	0				0.000344465		0	0	0	1.26303e-08	0	0	0	0	0.0420031	0
	3	1.0752	1.0625	1.369	1.4047	1.4945	5.55101	5.3619	3.52623	3.38724	2.56295	10.412	10.6071	8.32725	8.39681	8.79558	0.1	10000	0.001	1105.18	1127.3	1453.4	1363.92	1456.37	1105.18	2232.48	3685.88	5049.8	6506.17	0	0	0	5.01667	0				0.000344465		0	0	0	1.26303e-08	0	0	0	0	0.0441245	0
PT	1	1.0412	1.10455	1.21385	1.36865	1.3691	5.30011	7.17307	6.62591	5.09261	3.47583	13.6381	13.6798	12.3656	11.8913	11.7815	0.1	10000	0.001	1075.82	1092.6	1245.85	1388.25	1394.65	1075.82	2168.42	3414.27	4802.52	6197.17	29.3667	64.0667	271.617	252.3	309	0.00268778	0.00514241	0.0195654	0.0180906	0.0221561	3.78262e-08	8.05863e-08	3.98977e-07	5.53237e-07	6.77567e-07	0.40173	0.792224	3.22987	2.97246	3.64047
	2	1.09435	1.08825	1.26185	1.3689	1.3689	5.00087	7.4426	6.29413	4.75979	2.96538	12.2721	12.9198	12.2122	11.9549	12.3018	0.1	10000	0.001	1075.82	1092.6	1245.85	1388.25	1394.65	1075.82	2168.42	3414.27	4802.52	6197.17	29.3667	64.0667	271.617	252.3	309	0.00268778	0.00514241	0.0195654	0.0180906	0.0221561	3.78262e-08	8.05863e-08	3.98977e-07	5.53237e-07	6.77567e-07	0.379412	0.782397	3.24714	3.10376	3.80127
	3	1.0919	1.085	1.26185	1.4272	1.44595	5.01492	6.70113	6.2237	4.85928	3.36865	11.6952	12.9539	12.2202	11.7223	12.0405	0.1	10000	0.001	1075.82	1092.6	1245.85	1388.25	1394.65	1075.82	2168.42	3414.27	4802.52	6197.17	29.3667	64.0667	271.617	252.3	309	0.00268778	0.00514241	0.0195654	0.0180906	0.0221561	3.78262e-08	8.05863e-08	3.98977e-07	5.53237e-07	6.77567e-07	0.380413	0.782904	3.18396	3.03782	3.72052
ST	1	0.8887	1.1786	1.49475	1.40395	1.32885	6.45768	7.29562	4.55481	4.16028	2.77465	11.9332	10.6652	9.49323	8.35144	10.6671	0.1	10000	0.001	982.317	1163.95	1492.57	1415.98	1379.12	982.317	2146.27	3638.83	5054.82	6433.93	122.867	86.2167	47.05	0	72.2333	0.010556	0.0057764	0.00332278		0.00523765	1.44879e-07	1.27708e-07	7.98684e-08	0	1.9733e-07	1.3104	0.818474	0.392935	0	0.770522
	2	1.01545	1.2174	1.5043	1.37965	1.451	6.46199	7.56151	4.90145	4.31365	2.47388	11.6894	10.8592	9.68557	8.58551	10.0241	0.1	10000	0.001	982.317	1163.95	1492.57	1415.98	1379.12	982.317	2146.27	3638.83	5054.82	6433.93	122.867	86.2167	47.05	0	72.2333	0.010556	0.0057764	0.00332278		0.00523765	1.44879e-07	1.27708e-07	7.98684e-08	0	1.9733e-07	1.33423	0.835057	0.403948	0	0.724076
	3	1.0428	1.09585	1.47865	1.46435	1.3575	6.59894	7.00117	4.11311	4.00702	2.71427	11.3061	10.6538	9.93474	8.35866	10.5451	0.1	10000	0.001	982.317	1163.95	1492.57	1415.98	1379.12	982.317	2146.27	3638.83	5054.82	6433.93	122.867	86.2167	47.05	0	72.2333	0.010556	0.0057764	0.00332278		0.00523765	1.44879e-07	1.27708e-07	7.98684e-08	0	1.9733e-07	1.309	0.85654	0.393275	0	0.761709
mean values
NT		1.10518	1.1273	1.4534	1.36392	1.45637	5.55378	5.42748	3.66513	3.04419	2.72728	10.3058	10.3621	8.34364	8.61565	8.61307
PT		1.07582	1.0926	1.24585	1.38825	1.39465	5.1053	7.1056	6.38124	4.90389	3.26995	12.5351	13.1845	12.266	11.8561	12.0413
ST		0.982317	1.16395	1.49257	1.41598	1.37912	6.5062	7.2861	4.52312	4.16032	2.65427	11.6429	10.7261	9.70451	8.43187	10.4121
stdev
NT		0.0261847	0.0561883	0.0747283	0.0435481	0.0401305	0.0161774	0.347514	0.127008	0.464999	0.203767	0.0987695	0.223472	0.546701	0.4308	0.217287
PT		0.0300039	0.0104758	0.0277128	0.0337319	0.0444272	0.168856	0.375307	0.214789	0.170837	0.269155	0.997798	0.429257	0.0863604	0.120218	0.260194
ST		0.0822196	0.0620852	0.0129636	0.0436133	0.0638797	0.0803426	0.280289	0.395128	0.153314	0.159109	0.316108	0.115434	0.221364	0.133107	0.341508
[truncated: 33 more columns]

## Sheet: SOC stock after harvest in 2016
		Soil bulk density (g cm-3)					SOC concnetration (g kg-1)					soil gravinetric moisture content (g kg-1)					soil depth (m)	conversion coefficient of area unit (m2 ha-1)	conversion coefficient of mass unit (Mg kg-1)	soil mass (Mg ha-1)					accumulated soil mass (Mg ha-1)					added soil mass (Mg ha-1)					added soil depth (m)					added SOC stock (Mg ha-1)					added soil moisture (Mg ha-1)
treatments	replicates	0-10 cm	10-20 cm	20-30 cm	30-40 cm	40-50 cm	0-10 cm	10-20 cm	20-30 cm	30-40 cm	40-50 cm	0-10 cm	10-20 cm	20-30 cm	30-40 cm	40-50 cm				0-10 cm	10-20 cm	20-30 cm	30-40 cm	40-50 cm	0-10 cm	0-20 cm	0-30 cm	0-40 cm	0-50 cm	0-10 cm	0-20 cm	0-30 cm	0-40 cm	0-50 cm	0-10 cm	0-20 cm	0-30 cm	0-40 cm	0-50 cm	0-10 cm	0-20 cm	0-30 cm	0-40 cm	0-50 cm	0-10 cm	0-20 cm	0-30 cm	0-40 cm	0-50 cm
NT	1	1.0996	1.2111	1.5432	1.4376	1.4357	6.09626	5.57855	3.40765	2.28356	1.55459	16.4151	16.4313	15.0661	11.9853	8.18416	0.1	10000	0.001	1100.73	1243.83	1523.53	1422.5	1417.57	1100.73	2344.57	3868.1	5290.6	6708.17	23.1333	112.867	15.4667	87.6333	81.5333	0.00185984	0.00740822	0.00108729	0.00618195	0.00575164	0.129051	0.38461	0.035319	0.136234	0.126751	0.380112	1.70046	0.185372	0.717205	0.667282
	2	1.0986	1.2466	1.5277	1.4482	1.4181	6.26925	5.20005	3.20115	2.11757	1.36624	16.339	16.2682	14.584	10.8134	8.32804	0.1	10000	0.001	1100.73	1243.83	1523.53	1422.5	1417.57	1100.73	2344.57	3868.1	5290.6	6708.17	23.1333	112.867	15.4667	87.6333	81.5333	0.00185984	0.00740822	0.00108729	0.00618195	0.00575164	0.120295	0.361303	0.0327517	0.119728	0.111394	0.376339	1.64605	0.167248	0.729814	0.679013
	3	1.104	1.2738	1.4997	1.3817	1.3989	6.01409	4.87145	3.2461	1.80463	1.34619	16.4764	16.3134	15.0563	10.8128	8.34942	0.1	10000	0.001	1100.73	1243.83	1523.53	1422.5	1417.57	1100.73	2344.57	3868.1	5290.6	6708.17	23.1333	112.867	15.4667	87.6333	81.5333	0.00185984	0.00740822	0.00108729	0.00618195	0.00575164	0.112693	0.366377	0.0279116	0.117971	0.109759	0.377383	1.69936	0.167237	0.731687	0.680756
PT	1	1.0407	1.3479	1.4653	1.4825	1.4518	5.33225	5.53917	3.61748	2.87479	1.89602	16.5466	18.0503	16.5905	8.45868	7.65257	0.1	10000	0.001	1123.87	1333.57	1426.13	1494.67	1411.47	1123.87	2457.43	3883.57	5378.23	6789.7	0	0	0	0	0	0	0	0	0	0	0	0	0	0	0	0	0	0	0	0
	2	1.1744	1.3359	1.3739	1.4973	1.3565	5.01575	5.2609	3.46061	2.67889	1.68795	16.6809	17.8756	16.3112	10.9197	7.65942	0.1	10000	0.001	1123.87	1333.57	1426.13	1494.67	1411.47	1123.87	2457.43	3883.57	5378.23	6789.7	0	0	0	0	0	0	0	0	0	0	0	0	0	0	0	0	0	0	0	0
	3	1.1565	1.3169	1.4392	1.5042	1.4261	5.31131	5.34786	3.31973	2.57589	1.42726	16.2214	18.0576	15.5781	9.95878	7.84657	0.1	10000	0.001	1123.87	1333.57	1426.13	1494.67	1411.47	1123.87	2457.43	3883.57	5378.23	6789.7	0	0	0	0	0	0	0	0	0	0	0	0	0	0	0	0	0	0	0	0
ST	1	1.1334	1.3099	1.4473	1.3606	1.3507	6.42292	5.64257	3.6687	3.01933	2.28781	15.1403	16.4287	13.9432	10.7894	7.43318	0.1	10000	0.001	1089.1	1321.57	1429.5	1375.33	1381.9	1089.1	2410.67	3840.17	5215.5	6597.4	34.7667	46.7667	43.4	162.733	192.3	0.00272937	0.0031184	0.00314106	0.0116329	0.0137465	0.20353	0.163542	0.130435	0.367779	0.4346	0.592591	0.621554	0.4661	1.19493	1.41203
	2	1.0722	1.3352	1.4264	1.3528	1.4336	6.61192	6.07729	3.98298	2.91572	2.13031	15.1278	16.5144	14.7364	10.8811	7.12891	0.1	10000	0.001	1089.1	1321.57	1429.5	1375.33	1381.9	1089.1	2410.67	3840.17	5215.5	6597.4	34.7667	46.7667	43.4	162.733	192.3	0.00272937	0.0031184	0.00314106	0.0116329	0.0137465	0.21921	0.177552	0.125959	0.34246	0.404681	0.59568	0.656913	0.470065	1.14601	1.35423
	3	1.0617	1.3196	1.4148	1.4126	1.3614	6.6304	5.97395	3.87965	2.56157	2.19738	14.7311	16.2398	14.4049	11.2488	7.5584	0.1	10000	0.001	1089.1	1321.57	1429.5	1375.33	1381.9	1089.1	2410.67	3840.17	5215.5	6597.4	34.7667	46.7667	43.4	162.733	192.3	0.00272937	0.0031184	0.00314106	0.0116329	0.0137465	0.215483	0.172945	0.11066	0.353242	0.417422	0.585775	0.642133	0.485947	1.21506	1.43582
mean values
NT		1.10073	1.24383	1.52353	1.4225	1.41757	6.12653	5.21669	3.28497	2.06858	1.42234	16.4102	16.3377	14.9022	11.2038	8.28721
PT		1.12387	1.33357	1.42613	1.49467	1.41147	5.21977	5.38264	3.46594	2.70986	1.67041	16.4829	17.9945	16.1599	9.77904	7.71952
ST		1.0891	1.32157	1.4295	1.37533	1.3819	6.55508	5.89794	3.84378	2.83221	2.20517	14.9997	16.3943	14.3615	10.9731	7.37349
stdev
NT		0.00287286	0.0314414	0.0220473	0.0357291	0.0184058	0.130249	0.353844	0.108598	0.243193	0.114969	0.068867	0.0842118	0.275558	0.676746	0.0898786
PT		0.0725784	0.0156312	0.0470802	0.0110871	0.0493064	0.176994	0.142355	0.148948	0.151836	0.234873	0.236267	0.103029	0.522865	1.24029	0.110085
ST		0.0387225	0.0127641	0.0164703	0.0325087	0.045092	0.11483	0.227107	0.16018	0.240039	0.0790364	0.232721	0.140507	0.398372	0.243113	0.220878
[truncated: 33 more columns]
